# Supplementary material for: Genome-Wide Identification and Expression Profile Reveal Potential Roles of Peanut ZIP Family Genes in Zinc/Iron-Deficiency Tolerance
Source: Plants (Basel). 2022 Mar 16;11(6):786. doi: 10.3390/plants11060786 (PMC8950646; doi:10.3390/plants11060786)
Supplement: Supplementary file 1 [file plants-11-00786-s001.zip › plants-1610898-supplementary/plants-1610898-tables.xlsx]

## Sheet: Table S1
Table S1: Analysis of the ten conserved motifs of AhZIP proteins in peanut
Motif	Logo	Sequence	Width	Predictions
1		NPCTIRPLIAALCFHQFFEGMGLGGCILQ	29	ZIP Zinc transporter
2		VKAFASGVILATGYMHVLPDSFNDL	25	ZIP Zinc transporter
3		PWHKFPFTTFIAMFSAIFTLMVDSFSISFFKKRIPVSSSPTT	42	ZIP Zinc transporter
4		NHQGACHNRSEALKYKIIAIFAILVTSMIGVTLP	34	Not found
5		EQLLRYRVIAQVLELGIVVHSVVIGLSMGASD	32	ZIP Zinc transporter
6		PMNSNLLYKIIIVISFLALTTCPVASAEE	29	Not found
7		GGCREVNKELELLSHSHTHGHEIEHGNGN	29	Not found
8		RVVPAIHPDRDLFVL	15	Not found
9		QNNIKLQFKSYVAVFLGAASMSVMAKWN	28	ZIP Zinc transporter
10		KTYPFSFMLASFGYLLTMFGDCVVMYVTSNSQKMAKVVEVEEERQGHQEE	50	Movement protein p6

## Sheet: Table S2
Table S2: The best templates of peanut AhZIP proteins selected from the SwissModel template library for building 3D structure models
Gene name	Template	Sequens identity (%)	Coverage	GMQE	QMEANDisCo global score	Description
IRT1.1	6pgi.1.A	16.54	A44-363	0.5	0.50±0.05	BbZIP
IRT1.2	6pgi.1.A	15	A47-145	0.34	0.41±0.08	BbZIP
IRT1.3	6pgi.1.A	15.75	A47-361	0.51	0.5±0.05	BbZIP
IRT1.4	6pgi.1.A	15.75	A47-365	0.51	0.50±0.05	BbZIP
ZIP1.1	6pgi.1.A	19.05	A57-378	0.48	0.52±0.05	BbZIP
ZIP1.2	6pgi.1.A	19.59	A55-155	0.17	0.45±0.08	BbZIP
ZIP2.1	6pgi.1.A	18.7	A57-352	0.5	0.52±0.05	BbZIP
ZIP2.2	6pgi.1.A	17.89	A57-351	0.5	0.54±0.05	BbZIP
ZIP3.1	6pgi.1.A	15.98	A45-259	0.34	0.41±0.06	BbZIP
ZIP3.2	6pgi.1.A	16.09	A47-263	0.38	0.42±0.06	BbZIP
ZIP3.3	6pgi.1.A	15.57	A47-258	0.39	0.41±0.06	BbZIP
ZIP3.4	6pgi.1.A	13.61	A45-230	0.44	0.47±0.06	BbZIP
ZIP3.5	6pgi.1.A	13.27	A111-211	0.12	0.40±0.08	BbZIP
ZIP3.6	6pgi.1.A	14.79	A45-246	0.4	0.45±0.06	BbZIP
ZIP4.1	6pgi.1.A	20.16	A53-407	0.45	0.49±0.05	BbZIP
ZIP4.2	6pgi.1.A	19.69	A19-365	0.5	0.49±0.05	BbZIP
ZIP6.1	6pgi.1.A	17	A26-331	0.54	0.52±0.05	BbZIP
ZIP6.2	6pgi.1.A	16.93	A26-331	0.54	0.52±0.05	BbZIP
ZIP6.3	6pgi.1.A	18.9	A24-343	0.52	0.50±0.05	BbZIP
ZIP6.4	6pgi.1.A	18.9	A24-343	0.52	0.49±0.05	BbZIP
ZIP7.1	6pgi.1.A	13.69	A49-271	0.36	0.43±0.06	BbZIP
ZIP7.2	6pgi.1.A	14.88	A49-271	0.35	0.39±0.06	BbZIP
ZIP7.3	6pgi.1.A	16.87	A49-268	0.39	0.43±0.06	BbZIP
ZIP7.4	6pgi.1.A	15.66	A49-271	0.38	0.41±0.06	BbZIP
ZIP7.5	6pgi.1.A	14.29	A49-272	0.37	0.40±0.06	BbZIP
ZIP7.6	6pgi.1.A	15.48	A49-279	0.36	0.40±0.06	BbZIP
ZIP7.7	6pgi.1.A	14.29	A49-272	0.35	0.40±0.06	BbZIP
ZIP7.8	6pgi.1.A	14.16	A10-147	0.33	0.32±0.07	BbZIP
ZIP11.1	6pgi.1.A	16.67	A45-343	0.51	0.51±0.05	BbZIP
ZIP11.2	6pgi.1.A	16.67	A48-346	0.5	0.52±0.05	BbZIP

## Sheet: Table S3
Table S3: Expression profiles (TPM) of AhZIP genes in different tissues of peanut
Gene Id	Gene name	Lateral stem leaf	Mainstem leaf	Seedling leaf	Vegetative shoot tip	Reproductive shoot tip	Root	Nodule	Perianth	Stamen	Pistils	Peg tip aerial	Peg tip below soil	Peg tip to fruit Pattee 1	Fruit Pattee 1	Fruit Pattee 3	Pericarp Pattee 5	Pericarp Pattee 6	Seed Pattee 5	Seed Pattee 6	Seed Pattee 7	Seed Pattee 8	Seed Pattee 10
Arahy.T4CX6H	AhIRT1.1	0	0	0	0	0	0	0	0	0	0	0	0	0	0	0	0	0	0	0.0331	0	0	0
Arahy.B3ZT22	AhIRT1.2	0	0	0	0	0	0.0452	0	0	0	0	0	0	0	0	0	0	0	0	0	0	0	0
Arahy.234RNS	AhIRT1.3	0	0	0	0	0	0	0.0196	0.1109	0	0	0	0	0	0	0	0	0	0	0.0335	0.9469	1.0432	2.7062
Arahy.8VMZ7D	AhIRT1.4	0	0	0	0	0	0	0	0	0	0.0477	0	0	0	0	0	0	0	0.0398	0	0	0	0.3804
Arahy.XJH13Y	AhZIP1.1	0.0169	0.0559	0	0.0711	4.3857	4.6532	0.4786	5.9327	7.6862	5.7528	0.5975	1.527	0.9063	0.4162	0.6995	0.9241	1.7767	2.2378	2.5934	1.5819	1.6844	0.0964
Arahy.ZLZ7ZM	AhZIP1.2	0	0	0	0	1.5875	9.3956	1.3819	1.3717	3.4195	1.607	0.2987	0.1239	0.1613	0.3703	0.4816	0.5404	0.7085	2.4852	2.1654	0.7568	1.2846	1.8047
Arahy.VX1J70	AhZIP2.1	0.5963	1.0805	0.0617	7.5817	4.6366	53.9388	67.6021	5.3546	1.277	0.6388	12.4314	17.6003	25.7932	16.2255	8.2553	4.0629	6.9628	0.1443	0	0.0304	0	0
Arahy.1Q0IUD	AhZIP2.2	0.685	1.0756	0.2753	7.7557	5.8801	73.7926	89.0963	5.1238	0.6903	0.6999	16.6613	23.8406	41.7198	25.7979	13.1834	10.6251	14.6371	0.7995	0.177	0.2435	0.4754	0
Arahy.CK2LDM	AhZIP3.1	1.7009	1.8831	1.1049	3.944	7.0106	6.8958	8.5068	0.9078	1.2079	1.4213	4.18	2.8752	1.7906	2.6723	0.3417	0.0693	0.1066	0.2613	0.9541	0.4174	0.1189	0
Arahy.E7VKLQ	AhZIP3.2	1.0637	1.0069	1.4548	1.3127	1.2222	6.6958	12.0293	0.2744	1.8431	0.6349	1.5169	3.3797	1.1812	1.9373	0.2725	0.1004	0.0335	0.1905	0.3524	0.2135	0.1493	0.0599
Arahy.ZVRF07	AhZIP3.3	0	0.1275	0	3.5588	9.2952	14.3284	4.5161	0.4957	1.6649	0	0.077	2.335	0.3049	1.1666	0.6069	1.1095	0.1007	2.0285	0.2772	0.2764	0	0.0541
Arahy.30BR38	AhZIP3.4	0	0.0479	0	0.6285	10.9026	9.8754	3.0645	0.3694	0	0	0	0	0.3105	1.0693	0.434	1.013	0	2.6094	1.3808	0.2273	0.2061	0
Arahy.WQ3KQR	AhZIP3.5	0.1177	0.0539	0.0996	0.6392	0.9448	7.2599	4.9051	0.8576	0.1375	0.0274	0.2774	0	5.3507	0.9828	1.4882	1.7593	2.6442	1.7489	2.9912	1.7507	1.3259	29.6857
Arahy.05ZQZB	AhZIP3.6	0	0	0	0.4146	0	0.2522	0.2052	0	0	0.0841	0	0.0659	0	0	0	0	0	0.7209	0.4035	0.0666	0.2277	0
Arahy.KIJ6L7	AhZIP4.1	4.0142	4.3699	3.4083	6.4164	28.0589	41.71	26.1953	19.5617	30.9612	10.6938	11.4385	27.1699	51.3211	19.0209	41.4103	43.9689	37.7151	79.9829	42.7869	35.8075	38.3568	62.6969
Arahy.2FF2JF	AhZIP4.2	7.0407	9.0957	7.6592	15.0638	46.442	59.4331	31.4705	46.3686	56.601	29.9628	22.4842	44.8429	86.4944	24.5181	47.0434	51.6796	37.1906	99.9523	54.706	44.9077	55.9714	70.7313
Arahy.58GIJL	AhZIP6.1	1.1652	0.7441	1.2785	1.1126	2.8755	1.8899	7.2967	0.4905	0.4074	1.7961	0.2249	0.2749	2.0078	0	0.3156	0.7413	0.6929	2.9176	3.8228	5.4862	6.3129	1.8203
Arahy.78T540	AhZIP6.2	0.8203	0.3117	0.7288	1.8349	3.1629	1.6993	6.8444	0.6932	1.8464	1.0867	0.5384	0.7838	2.0224	0.4888	0.4768	0.4716	0.6579	1.2053	0.8772	1.422	1.2717	1.115
Arahy.0DI5A2	AhZIP6.3	4.7488	5.2993	5.7681	8.1816	13.2947	5.0537	2.4546	2.495	5.4039	3.2695	8.3536	7.872	10.6137	6.9891	6.5378	8.4267	6.9167	6.4244	5.7474	6.134	7.2311	5.3049
Arahy.E6QUMC	AhZIP6.4	14.0513	11.7519	11.1985	9.7359	14.2614	13.8672	4.4687	4.1519	3.8962	8.4126	13.525	13.2111	12.1283	12.5762	13.0106	16.9056	11.597	9.9718	8.7546	8.5572	10.6183	7.7366
Arahy.BTX8K3	AhZIP7.1	0.1924	0.0733	0	0	0.4922	1.0368	0.0759	0.4859	0.1994	1.4343	0.0622	0.2354	0.0517	0	0.1923	0.5886	0.154	0.0664	0.0706	0.0711	0	0
Arahy.092K8V	AhZIP7.2	1.8566	1.7087	1.1786	3.3584	2.3964	4.2525	3.199	1.8033	1.999	2.3516	1.2829	1.0831	2.6348	0.7723	2.4762	1.7618	0.8692	2.9125	3.938	3.3025	5.8047	6.7297
Arahy.RP74H9	AhZIP7.3	0	0	0	0	0.3268	0.193	0	0	0	0.1115	0	0	0	0	0	0	0	0	0	0	0	0
Arahy.FX0GN0	AhZIP7.4	0	0	0	0	0	0	0	0	0	0	0	0	0	0	0	0	0	0	0.0495	0	0	0
Arahy.1C0EWX	AhZIP7.5	0	0	0	0	0	0	0	0	0	1.6806	0	0.174	0	0	0	0	0	0	0	0	0	0
Arahy.QZI7QE	AhZIP7.6	0	0.025	0	0	1.924	0	0	8.5248	0	0.1697	0.0484	0	0	0	0	0	0	0	0	0	0	0
Arahy.0E1GBK	AhZIP7.7	0	0	0	0.1565	2.5334	0.1717	0	0.0764	0	0	0	0	0	0	0	0	0	0	0.0418	0	0	0
Arahy.NIU36G	AhZIP7.8	0	0	0	0	0.3044	2.6302	0.538	0.3287	0.1329	0.2675	0	0	0	0	0	0.2065	0	0.8695	0.8833	0.202	1.831	0
Arahy.HSP4SF	AhZIP11.1	74.2524	81.1076	32.5787	140.748	117.087	69.7983	69.9388	70.5106	26.8754	61.6326	92.3557	83.4383	275.48	73.4726	125.948	160.126	261.693	50.5014	44.0609	35.6698	25.4348	11.254
Arahy.W56MR2	AhZIP11.2	116.589	124.718	62.5313	235.265	201.331	59.6798	76.553	121.151	38.1784	86.2228	134.029	112.323	299.708	133.945	209.789	271.127	424.831	71.3423	59.2799	51.5353	29.9484	12.4504

## Sheet: Table S4
Table S4: Primers of peanut AhZIP genes selected for qRT-PCR analysis
Gene	Gene Id	NCBI Acc. Num.	Forward(5' to 3')	Reverse(5' to 3')
AhIRT1.1	arahy.T4CX6H	112794767	GTTCTCTGCCTTATTCACGCTCAT	GCCAACACTAACAACAAGACCCAT
AhIRT1.2	arahy.B3ZT22	112796663	AGCCTAGCAGAGTGCGAATC	ACGCCTCCCAAAAGACAGAG
AhZIP1.1	arahy.XJH13Y	112702954	AGCCTCTCTTGGTTGCCTTG	ATCGCTATTCCAATCGGCGT
AhZIP1.2	arahy.ZLZ7ZM	112773090	AACCAAACCCAAGGACGGTT	CGCCACTAGAACGGAAGCTA
AhZIP2.1	arahy.VX1J70	112706681	CCATTGGGGTTGGAATTGGC	AGCGTATATCCAATCGGCGG
AhZIP3.5	arahy.WQ3KQR	112765443	TGCCCGATGCTTTTGAGAAG	CACGAATCCCGTGAAAGGAA
AhZIP3.6	arahy.05ZQZB	112757405	TTCACCTCCACGAAACACATG	TATGACGCGATGACGAAGGA
AhZIP4.1	arahy.KIJ6L7	112706373	TGAACAACCCGTGCTTACCA	GCCATCATTGCGAAGAACCC
AhZIP6.1	arahy.58GIJL	112792502	CCTCGCCACCTCATTAGTCC	CCACGGATGCTTGGATGCTA
AhZIP7.2	arahy.092K8V	112721640	TACACCAATGAATTCAAACCTCCTC	GAGGAGCATTTCTCCGCCG
AhZIP7.8	arahy.NIU36G	112773090	TGGGAACTGCAAATAGCATTGAT	GCCCATGCCCTCAAAGAATT
AhZIP11.1	arahy.HSP4SF	112791022	GGCCTATGCTTTCGCCTTTG	GCAAAGATCCAATCCGCGAC
Due to different annotation of the genome, AhZIP7.8 (ID: arahy.NIU36G, pos.: Arahy.18: 97657953..97662222) and AhZIP1.2 (ID: arahy.ZLZ7ZM, pos.: Arahy.18: 97654799..97656407) share one NCBI Acc. Num. (112773090, pos.: Arahy.18: 97654816..97660942). Primers were designed based on CDS from PeanutBase (https://www.peanutbase.org/).
